# Supplementary material for: Exonuclease action of replicative polymerase gamma drives damage-induced mitochondrial DNA clearance
Source: EMBO Rep. 2025 Jan 31;26(5):1385–405. doi: 10.1038/s44319-025-00380-1 (PMC11894172; doi:10.1038/s44319-025-00380-1)
Supplement: Supplementary file 2 — Data Set EV1 [file 44319_2025_380_MOESM2_ESM.xlsx]

## Sheet: Description
Dataset EV1	Statistical tests and exact P values for all graphs

## Sheet: Dataset EV1
Dataset EV1: Statistical tests
MAIN FIGURES
Figure	Panel	Biological replicates	Normality ( Shapiro-Wilk Test)	Statistical Test	Spearman's correlation coefficient values(ρ)	Significance	Confidence interval values (CI) at 95%	P-value
1	B	3	empty vector 0hr =No	Spearman's correlation coefficient (ρ)	0.756231	****	12.43503 13.18894	< 2.22e-16
	B	3	empty vector 8hr=No	Spearman's correlation coefficient (ρ)	0.758824	****	15.08669 15.80719	< 2.22e-16
	B	3	mtDarT 0hr=No	Spearman's correlation coefficient (ρ)	0.739114	****	12.66745 13.38938	< 2.22e-16
	B	3	mtDarT 8hr =No	Spearman's correlation coefficient (ρ)	0.534932	****	8.851388 9.779604	< 2.22e-16
1	C	3	empty vector 0hr=Yes, empty vector 8hr=No	Repeated-measures One-way ANOVA, Tukey's multiple comparisons test	NA	ns	NA	0.8402
	C	3	empty vector 0hr=Yes, empty vector 4hr=Yes	Repeated-measures One-way ANOVA, Tukey's multiple comparisons test	NA	ns	NA	0.8761
	C	3	empty vector 4hr=Yes, empty vector 8hr=No	Repeated-measures One-way ANOVA, Tukey's multiple comparisons test	NA	ns	NA	0.9199
	C	3	mtDarT 0hr=Yes, mtDarT 8hr=Yes	Repeated-measures One-way ANOVA, Tukey's multiple comparisons test	NA	*	NA	0.0322
	C	3	mtDarT 0hr=Yes, mtDarT 4hr=Yes	Repeated-measures One-way ANOVA, Tukey's multiple comparisons test	NA	ns	NA	0.7292
	C	3	mtDarT 4hr=Yes, mtDarT 8hr=Yes	Repeated-measures One-way ANOVA, Tukey's multiple comparisons test	NA	**	NA	0.0019
2	C	3	empty vector(asynchronous)0hr=NA, empty vector(asynchronous)4hrs=NA	Repeated-measures One-way ANOVA, Dunn's multiple comparisons test	NA	ns	NA	>0.9999
	C	3	empty vector(asynchronous)4hrs=NA, empty vector(asynchronous)8hrs=no	Repeated-measures One-way ANOVA, Dunn's multiple comparisons test	NA	ns	NA	>0.9999
	C	3	empty vector(asynchronous)0hr=NA, empty vector(asynchronous)8hrs=no	Repeated-measures One-way ANOVA, Dunn's multiple comparisons test	NA	ns	NA	>0.9999
	C	3	mtDarT (asynchronous) 0hr=Yes, mtDarT(asynchronous) 8hr=Yes	Repeated-measures One-way ANOVA, Tukey's multiple comparisons test	NA	**	NA	0.0093
	C	3	mtDarT (asynchronous) 0hr=Yes, mtDarT(asynchronous) 4hr=Yes	Repeated-measures One-way ANOVA, Tukey's multiple comparisons test	NA	ns	NA	0.2329
	C	3	mtDarT (asynchronous) 4hr=Yes, mtDarT(asynchronous) 8hr=Yes	Repeated-measures One-way ANOVA, Tukey's multiple comparisons test	NA	ns	NA	0.1301
	C	3	mtDarT(arrest) 0hr=Yes, mtDarT(arrest) 8hr=Yes	Repeated-measures One-way ANOVA, Tukey's multiple comparisons test	NA	*	NA	0.0455
	C	3	mtDarT(arrest) 0hr=Yes, mtDarT(arrest) 4hr=Yes	Repeated-measures One-way ANOVA, Tukey's multiple comparisons test	NA	ns	NA	0.0631
	C	3	mtDarT(arrest) 4hr=Yes, mtDarT(arrest) 8hr=Yes	Repeated-measures One-way ANOVA, Tukey's multiple comparisons test	NA	ns	NA	0.1446
	C	3	empty vector (arrest)0hr=Yes, empty vector(arrest) 8hr=Yes	Repeated-measures One-way ANOVA, Tukey's multiple comparisons test	NA	ns	NA	0.6154
	C	3	empty vector(arrest) 0hr=Yes, empty vector(arrest) 4hr=Yes	Repeated-measures One-way ANOVA, Tukey's multiple comparisons test	NA	ns	NA	0.6787
	C	3	empty vector(arrest( 4hr=Yes, empty vector(arrest) 8hr=Yes	Repeated-measures One-way ANOVA, Tukey's multiple comparisons test	NA	ns	NA	0.9998
	C	3	mtDarT (asynchronous) 0hr=Yes, mtDarT(arrest) 0hr=Yes	Unpaired t test (Two-tailed)	NA	ns	NA	0.8604
	C	3	mtDarT (asynchronous) 8hr=Yes, mtDarT(arrest) 8hr=Yes	Unpaired t test (Two-tailed)	NA	ns	NA	0.7619
2	D	4	empty vector 0hr =No	Spearman's correlation coefficient (ρ)	0.664127	****	23.78065 24.92036	< 2.22e-16
	D	4	mtDarT 0hr=No	Spearman's correlation coefficient (ρ)	0.554816	****	16.80136 17.97200	< 2.22e-16
	D	4	empty vector 8hr=No	Spearman's correlation coefficient (ρ)	0.870727	****	33.81381 40.35107	< 2.22e-16
	D	4	mtDarT 8hr =No	Spearman's correlation coefficient (ρ)	0.438464	****	12.65272 15.20398	< 2.22e-16
3	C	3	Wild type empty vector 0hr=Yes, empty vector 4hr=Yes	Repeated-measures One-way ANOVA, Tukey's multiple comparisons test	NA	ns	NA	0.8761
	C	3	Wild type empty vector 4hr=Yes, empty vector 8hr=No	Repeated-measures One-way ANOVA, Tukey's multiple comparisons test	NA	ns	NA	0.9199
	C	3	Wild type empty vector 0hr=Yes, empty vector 8hr=No	Repeated-measures One-way ANOVA, Tukey's multiple comparisons test	NA	ns	NA	0.8402
	C	3	Wild type mtDarT 0hr = Yes, mtDarT 8hr = Yes	Repeated-measures One-way ANOVA, Tukey's multiple comparisons test	NA	*	NA	0.0187
	C	3	Wild type mtDarT 0hr = Yes, mtDarT 4hr = Yes	Repeated-measures One-way ANOVA, Tukey's multiple comparisons test	NA	ns	NA	0.6494
	C	3	Wild type mtDarT 4hr = Yes, mtDarT 8hr = Yes	Repeated-measures One-way ANOVA, Tukey's multiple comparisons test	NA	ns	NA	0.0145
	C	3	mip1exo- empty vector 0hr=NA, empty vector 8hr=Yes	Repeated-measures One-way ANOVA, Dunn's multiple comparisons test	NA	ns	NA	0.9223
	C	3	mip1exo- empty vector 0hr=NA, empty vector 4hr=NA	Repeated-measures One-way ANOVA, Dunn's multiple comparisons test	NA	ns	NA	>0.9999
	C	3	mip1exo- empty vector 4hr=NA, empty vector 8hr=Yes	Repeated-measures One-way ANOVA, Dunn's multiple comparisons test	NA	ns	NA	>0.9999
	C	3	mip1exo- mtDarT 0hr=Yes, mtDarT 8hr=Yes	Repeated-measures One-way ANOVA, Tukey's multiple comparisons test	NA	ns	NA	0.8843
	C	3	mip1exo- mtDarT 0hr=Yes, mtDarT 4hr=Yes	Repeated-measures One-way ANOVA, Tukey's multiple comparisons test	NA	ns	NA	0.8234
	C	3	mip1exo- mtDarT 4hr=Yes, mtDarT 8hr=Yes	Repeated-measures One-way ANOVA, Tukey's multiple comparisons test	NA	ns	NA	0.917
3	D	3	empty vector 0hr=No	Spearman's correlation coefficient (ρ)	0.723908	****	15.35867 16.16232	< 2.22e-16
	D	3	mtDarT 0hr =No	Spearman's correlation coefficient (ρ)	0.442845	****	13.54795 14.56954	< 2.22e-16
	D	3	empty vector 8hr=No	Spearman's correlation coefficient (ρ)	0.721105	****	15.63558 16.50517	< 2.22e-16
	D	3	mtDarT 8hr =No	Spearman's correlation coefficient (ρ)	0.469782	****	14.17017 15.50261	< 2.22e-16
4	A	3	Wild type empty vector 0hr=Yes, empty vector 4hr=Yes	Repeated-measures One-way ANOVA, Tukey's multiple comparisons test	NA	ns	NA	0.8761
	A	3	Wild type empty vector 4hr=Yes, empty vector 8hr=No	Repeated-measures One-way ANOVA, Tukey's multiple comparisons test	NA	ns	NA	0.9199
	A	3	Wild type empty vector 0hr=Yes, empty vector 8hr=No	Repeated-measures One-way ANOVA, Tukey's multiple comparisons test	NA	ns	NA	0.8402
	A	3	Wild type mtDarT 0hr = Yes, mtDarT 8hr = Yes	Repeated-measures One-way ANOVA, Tukey's multiple comparisons test	NA	*	NA	0.0361
	A	3	Wild type mtDarT 0hr = Yes, mtDarT 4hr = Yes	Repeated-measures One-way ANOVA, Tukey's multiple comparisons test	NA	ns	NA	0.5336
	A	3	Wild type mtDarT 4hr = Yes, mtDarT 8hr = Yes	Repeated-measures One-way ANOVA, Tukey's multiple comparisons test	NA	ns	NA	0.1023
	B	3	mip1exo- Mip1 CΔ263 empty vector 0hr = NA, empty vector 8hr = NA	Repeated-measures One-way ANOVA, Dunn's multiple comparisons test	NA	ns	NA	>0.9999
	B	3	mip1exo- Mip1 CΔ263 empty vector 4hr = NA, empty vector 8hr = NA	Repeated-measures One-way ANOVA, Dunn's multiple comparisons test	NA	ns	NA	>0.9999
	B	3	mip1exo- Mip1 CΔ263 empty vector 0hr = NA, empty vector 4hr = NA	Repeated-measures One-way ANOVA, Dunn's multiple comparisons test	NA	ns	NA	>0.9999
	B	3	mip1exo- Mip1 CΔ263 mtDarT 0hr = Yes, mtDarT 8hr = Yes	Repeated-measures One-way ANOVA, Tukey's multiple comparisons test	NA	**	NA	0.0083
	B	3	mip1exo- Mip1 CΔ263 mtDarT 0hr = Yes, mtDarT 4hr = Yes	Repeated-measures One-way ANOVA, Tukey's multiple comparisons test	NA	*	NA	0.0162
	B	3	mip1exo- Mip1 CΔ263 mtDarT 4hr = Yes, mtDarT 8hr = YeS	Repeated-measures One-way ANOVA, Tukey's multiple comparisons test	NA	*	NA	0.0121
4	C	3	mip1exo- mip1exo- CΔ263 empty vector 0hr = Yes, empty vector 4hr = Yes	Repeated-measures One-way ANOVA, Tukey's multiple comparisons test	NA	ns	NA	0.4437
	C	3	mip1exo- mip1exo- CΔ263 empty vector 4hr = Yes, empty vector 8hr = No	Repeated-measures One-way ANOVA, Tukey's multiple comparisons test	NA	ns	NA	0.5925
	C	3	mip1exo- mip1exo- CΔ263 empty vector 0hr = Yes, empty vector 8hr = No	Repeated-measures One-way ANOVA, Tukey's multiple comparisons test	NA	ns	NA	0.47
	C	3	mip1exo- mip1exo- CΔ263 mtDarT 0hr = Yes, mtDarT 8hr = Yes	Repeated-measures One-way ANOVA, Tukey's multiple comparisons test	NA	ns	NA	0.7669
	C	3	mip1exo- mip1exo- CΔ263 mtDarT 0hr = Yes, mtDarT 4hr = Yes	Repeated-measures One-way ANOVA, Tukey's multiple comparisons test	NA	ns	NA	0.9991
	C	3	mip1exo- mip1exo- CΔ263 mtDarT 4hr = Yes, mtDarT 8hr = Yes	Repeated-measures One-way ANOVA, Tukey's multiple comparisons test	NA	ns	NA	0.653
4	D	3	mip1exo- mip1 G651S empty vector 0hr = Yes, empty vector 8hr = Yes	Repeated-measures One-way ANOVA, Tukey's multiple comparisons test	NA	ns	NA	0.6522
	D	3	mip1exo- mip1 G651S empty vector 0hr = Yes, empty vector 4hr = No	Repeated-measures One-way ANOVA, Tukey's multiple comparisons test	NA	ns	NA	0.6328
	D	3	mip1exo- mip1 G651S empty vector 4hr = No, empty vector 8hr = Yes	Repeated-measures One-way ANOVA, Tukey's multiple comparisons test	NA	ns	NA	0.7096
	D	3	mip1exo- mip1 G651S mtDarT 0hr = Yes, mtDarT 8hr = Yes	Repeated-measures One-way ANOVA, Tukey's multiple comparisons test	NA	**	NA	0.0077
	D	3	mip1exo- mip1 G651S mtDarT 0hr = Yes, mtDarT 4hr = Yes	Repeated-measures One-way ANOVA, Tukey's multiple comparisons test	NA	ns	NA	0.1632
	D	3	mip1exo- mip1 G651S mtDarT 4hr = Yes, mtDarT 8hr = Yes	Repeated-measures One-way ANOVA, Tukey's multiple comparisons test	NA	ns	NA	0.3518
4	E	3	mip1exo- mip1 H734Y empty vector 0hr = NA, empty vector 8hr = NA	Repeated-measures One-way ANOVA, Dunn's multiple comparisons test	NA	ns	NA	>0.9999
	E	3	mip1exo- mip1 H734Y empty vector 0hr = NA, empty vector 4hr = NA	Repeated-measures One-way ANOVA, Dunn's multiple comparisons test	NA	ns	NA	>0.9999
	E	3	mip1exo- mip1 H734Y empty vector 4hr = NA, empty vector 8hr = NA	Repeated-measures One-way ANOVA, Dunn's multiple comparisons test	NA	ns	NA	>0.9999
	E	3	mip1exo- mip1 H734Y mtDarT 0hr = Yes, mtDarT 8hr = Yes	Repeated-measures One-way ANOVA, Tukey's multiple comparisons test	NA	*	NA	0.0464
	E	3	mip1exo- mip1 H734Y mtDarT 0hr = Yes, mtDarT 4hr = Yes	Repeated-measures One-way ANOVA, Tukey's multiple comparisons test	NA	ns	NA	0.3294
	E	3	mip1exo- mip1 H734Y mtDarT 4hr = Yes, mtDarT 8hr = Yes	Repeated-measures One-way ANOVA, Tukey's multiple comparisons test	NA	ns	NA	0.162
5	B	3	Wild type empty vector 0hr=Yes, empty vector 4hr=Yes	Repeated-measures One-way ANOVA, Tukey's multiple comparisons test	NA	ns	NA	0.8761
	B	3	Wild type empty vector 4hr=Yes, empty vector 8hr=No	Repeated-measures One-way ANOVA, Tukey's multiple comparisons test	NA	ns	NA	0.9199
	B	3	Wild type empty vector 0hr=Yes, empty vector 8hr=No	Repeated-measures One-way ANOVA, Tukey's multiple comparisons test	NA	ns	NA	0.8402
	B	3	Wild type mtDarT 0hr = Yes, mtDarT 8hr = Yes	Repeated-measures One-way ANOVA, Tukey's multiple comparisons test	NA	**	NA	0.0057
	B	3	Wild type mtDarT 0hr = Yes, mtDarT 4hr = Yes	Repeated-measures One-way ANOVA, Tukey's multiple comparisons test	NA	ns	NA	0.323
	B	3	Wild type mtDarT 4hr = Yes, mtDarT 8hr = Yes	Repeated-measures One-way ANOVA, Tukey's multiple comparisons test	NA	ns	NA	0.346
	B	3	Δsml1 empty vector 0hr=NA, empty vector 8hr=NA	Repeated-measures One-way ANOVA, Dunn's multiple comparisons test	NA	ns	NA	>0.9999
	B	3	Δsml1 empty vector 0hr=NA, empty vector 4hr=NA	Repeated-measures One-way ANOVA, Dunn's multiple comparisons test	NA	ns	NA	>0.9999
	B	3	Δsml1 empty vector 4hr=NA, empty vector 8hr=NA	Repeated-measures One-way ANOVA, Dunn's multiple comparisons test	NA	ns	NA	>0.9999
	B	3	Δsml1 mtDarT 0hr=No, mtDarT 8hr=Yes	Repeated-measures One-way ANOVA, Tukey's multiple comparisons test	NA	*	NA	0.0337
	B	3	Δsml1 mtDarT 0hr=No, mtDarT 4hr=Yes	Repeated-measures One-way ANOVA, Tukey's multiple comparisons test	NA	ns	NA	0.4221
	B	3	Δsml1 mtDarT 4hr=Yes, mtDarT 8hr=Yes	Repeated-measures One-way ANOVA, Tukey's multiple comparisons test	NA	**	NA	0.0051
5	D	3	Δsml1 mip1exo- empty vector 0hr=NA, empty vector 8hr=NA	Repeated-measures One-way ANOVA, Dunn's multiple comparisons test	NA	ns	NA	>0.9999
	D	3	Δsml1 mip1exo- empty vector 0hr=NA, empty vector 4hr=NA	Repeated-measures One-way ANOVA, Dunn's multiple comparisons test	NA	ns	NA	>0.9999
	D	3	Δsml1 mip1exo- empty vector 4hr=NA, empty vector 8hr=NA	Repeated-measures One-way ANOVA, Dunn's multiple comparisons test	NA	ns	NA	>0.9999
	D	3	Δsml1 mip1exo- mtDarT 0hr=Yes, mtDarT 8hr=Yes	Repeated-measures One-way ANOVA, Tukey's multiple comparisons test	NA	ns	NA	0.6545
	D	3	Δsml1 mip1exo- mtDarT 0hr=Yes, mtDarT 4hr=Yes	Repeated-measures One-way ANOVA, Tukey's multiple comparisons test	NA	ns	NA	0.9769
	D	3	Δsml1 mip1exo- mtDarT 4hr=Yes, mtDarT 8hr=Yes	Repeated-measures One-way ANOVA, Tukey's multiple comparisons test	NA	ns	NA	0.7333
SUPPLEMENTARY FIGURES
EV2	B	3	empty vector (asynchronous) 0hr=Yes, empty vector(asynchronous) 8hr=NA	Unpaired t test (Two-tailed)	NA	ns	NA	0.7746
	B	3	mtDarT(asynchronous) 0hr=Yes, mtDarT(asynchronous) 8hr=Yes	Unpaired t test (Two-tailed)	NA	**	NA	0.0011
	B	3	empty vector (arrest) 0hr=Yes, empty vector(arrest) 8hr=Yes	Unpaired t test (Two-tailed)	NA	ns	NA	0.06
	B	3	mtDarT(arrest) 0hr=Yes, mtDarT(arrest) 8hr=Yes	Unpaired t test (Two-tailed)	NA	***	NA	0.0002
EV3	A	3	Wild type empty vector 0hr=Yes, empty vector 4hr=Yes	Repeated-measures One-way ANOVA, Tukey's multiple comparisons test	NA	ns	NA	0.8761
	A	3	Wild type empty vector 4hr=Yes, empty vector 8hr=No	Repeated-measures One-way ANOVA, Tukey's multiple comparisons test	NA	ns	NA	0.9199
								a
	A	3	Wild type empty vector 0hr=Yes, empty vector 8hr=No	Repeated-measures One-way ANOVA, Tukey's multiple comparisons test	NA	ns	NA	0.8402
	A	3	Wild type mtDarT 0hr = Yes, mtDarT 8hr = Yes	Repeated-measures One-way ANOVA, Tukey's multiple comparisons test	NA	****	NA	<0.0001
	A	3	Wild type mtDarT 0hr = Yes, mtDarT 4hr = Yes	Repeated-measures One-way ANOVA ,Tukey's multiple comparisons test	NA	ns	NA	0.2978
	A	3	Wild type mtDarT 4hr = Yes, mtDarT 8hr = Yes	Repeated-measures One-way ANOVA ,Tukey's multiple comparisons test	NA	ns	NA	0.1326
	A	3	Δatg32 empty vector 0hr=NA, empty vector 4hr=NA	Repeated-measures One-way ANOVA, Dunn's multiple comparisons test	NA	ns	NA	>0.9999
	A	3	Δatg32 empty vector 4hr=NA, empty vector 8hr=NA	Repeated-measures One-way ANOVA, Dunn's multiple comparisons test	NA	ns	NA	>0.9999
	A	3	Δatg32 empty vector 0hr=NA, empty vector 8hr=NA	Repeated-measures One-way ANOVA, Dunn's multiple comparisons test	NA	ns	NA	>0.9999
	A	3	Δatg32 mtDarT 0hr = Yes, mtDarT 8hr = Yes	Repeated-measures One-way ANOVA, Tukey's multiple comparisons test	NA	**	NA	0.0057
	A	3	Δatg32 mtDarT 0hr = Yes, mtDarT 4hr = Yes	Repeated-measures One-way ANOVA ,Tukey's multiple comparisons test	NA	ns	NA	0.1297
	A	3	Δatg32 mtDarT 4hr = Yes, mtDarT 8hr = Yes	Repeated-measures One-way ANOVA, Tukey's multiple comparisons test	NA	ns	NA	0.0593
EV3	B	3	empty vector 0hr=NA, empty vector 4hr=Yes	Repeated-measures One-way ANOVA, Tukey's multiple comparisons test	NA	ns	NA	0.9961
	B	3	empty vector 4hr=Yes, empty vector 8hr=Yes	Repeated-measures One-way ANOVA, Tukey's multiple comparisons test	NA	ns	NA	0.8627
	B	3	empty vector 0hr=NA, empty vector 8hr=Yes	Repeated-measures One-way ANOVA, Tukey's multiple comparisons test	NA	ns	NA	0.9061
	B	3	mtDarT 0hr=Yes, mtDarT 4hr=Yes	Repeated-measures One-way ANOVA, Tukey's multiple comparisons test	NA	ns	NA	0.8594
	B	3	mtDarT 4hr=Yes, mtDarT 8hr=Yes	Repeated-measures One-way ANOVA, Tukey's multiple comparisons test	NA	ns	NA	0.3756
	B	3	mtDarT 0hr=Yes, mtDarT 8hr=Yes	Repeated-measures One-way ANOVA, Tukey's multiple comparisons test	NA	ns	NA	>0.9999
	B	3	empty vector 0hr=NA, mtDarT 0hr=Yes	Repeated-measures One-way ANOVA, Tukey's multiple comparisons test	NA	ns	NA	0.996
	B	3	empty vector 8hr=Yes, mtDarT 8hr=Yes	Repeated-measures One-way ANOVA, Tukey's multiple comparisons test	NA	ns	NA	0.9209
EV3	C	3	Wild type empty vector 0hr=Yes, empty vector 4hr=Yes	Repeated-measures One-way ANOVA, Tukey's multiple comparisons test	NA	ns	NA	0.8761
	C	3	Wild type empty vector 4hr=Yes, empty vector 8hr=No	Repeated-measures One-way ANOVA, Tukey's multiple comparisons test	NA	ns	NA	0.9199
	C	3	Wild type empty vector 0hr=Yes, empty vector 8hr=No	Repeated-measures One-way ANOVA, Tukey's multiple comparisons test	NA	ns	NA	0.8402
	C	3	Wild type mtDarT 0hr = Yes, mtDarT 8hr = Yes	Repeated-measures One-way ANOVA, Tukey's multiple comparisons test	NA	*	NA	0.0479
	C	3	Wild type mtDarT 0hr = Yes, mtDarT 4hr = Yes	Repeated-measures One-way ANOVA, Tukey's multiple comparisons test	NA	ns	NA	0.7522
	C	3	Wild type mtDarT 4hr = Yes, mtDarT 8hr = Yes	Repeated-measures One-way ANOVA, Tukey's multiple comparisons test	NA	ns	NA	0.1178
	C	3	Δnuc1 empty vector 0hr = Yes, empty vector 4hr = Yes	Repeated-measures One-way ANOVA, Dunn's multiple comparisons test	NA	ns	NA	>0.9999
	C	3	Δnuc1 empty vector 4hr = Yes, empty vector 8hr = NA	Repeated-measures One-way ANOVA, Dunn's multiple comparisons test	NA	ns	NA	0.1237
	C	3	Δnuc1 empty vector 0hr = Yes, empty vector 8hr = NA	Repeated-measures One-way ANOVA, Dunn's multiple comparisons test	NA	ns	NA	0.3074
	C	3	Δnuc1 mtDarT 0hr = Yes, mtDarT 8hr = Yes	Repeated-measures One-way ANOVA, Tukey's multiple comparisons test	NA	*	NA	0.0377
	C	3	Δnuc1 mtDarT 4hr = Yes, mtDarT 8hr = Yes	Repeated-measures One-way ANOVA, Tukey's multiple comparisons test	NA	ns	NA	0.0533
	C	3	Δnuc1 mtDarT 0hr = Yes, mtDarT 4hr = Yes	Repeated-measures One-way ANOVA, Tukey's multiple comparisons test	NA	ns	NA	0.0609
EV3	D	3	Mip1-mNg 0hr = NA, Mip1-mNg 8hr = Yes	Repeated-measures One-way ANOVA, Tukey's multiple comparisons test	NA	ns	NA	0.4482
	D	3	Mip1-mNg 0hr = NA, Mip1-mNg 4hr = Yes	Repeated-measures One-way ANOVA, Tukey's multiple comparisons test	NA	ns	NA	0.614
	D	3	Mip1-mNg 4hr = Yes, Mip1-mNg 8hr = Yes	Repeated-measures One-way ANOVA, Tukey's multiple comparisons test	NA	ns	NA	>0.9999
	D	3	mip1exo- mNg 0hr =Yes, mip1exo- mNg 8hr = Yes	Repeated-measures One-way ANOVA, Tukey's multiple comparisons test	NA	ns	NA	0.4463
	D	3	mip1exo- mNg 0hr =Yes, mip1exo- mNg 4hr = Yes	Repeated-measures One-way ANOVA, Tukey's multiple comparisons test	NA	ns	NA	0.9841
	D	3	mip1exo- mNg 4hr =Yes, mip1exo- mNg 8hr = Yes	Repeated-measures One-way ANOVA, Tukey's multiple comparisons test	NA	ns	NA	0.4113
	D	3	Mip1-mNg 0hr =Yes, mip1exo- mNg 0hr = Yes	Repeated-measures One-way ANOVA, Tukey's multiple comparisons test	NA	ns	NA	0.6295
	D	3	Mip1-mNg 8hr =Yes, mip1exo- mNg 8hr = Yes	Repeated-measures One-way ANOVA, Tukey's multiple comparisons test	NA	ns	NA	0.3267
EV5	A	3	Wild type mtDarT 0hr = Yes, mtDarT 8hr = Yes	Repeated-measures One-way ANOVA, Tukey's multiple comparisons test	NA	ns	NA	0.223
	A	3	Wild type mtDarT 0hr = Yes, mtDarT 4hr = Yes	Repeated-measures One-way ANOVA, Tukey's multiple comparisons test	NA	ns	NA	0.2315
	A	3	Wild type mtDarT 4hr = Yes, mtDarT 8hr = Yes	Repeated-measures One-way ANOVA, Tukey's multiple comparisons test	NA	ns	NA	0.6101
	A	3	Δsml1 mtDarT 0hr = Yes, Δsml1 mtDarT 8hr = Yes	Repeated-measures One-way ANOVA, Tukey's multiple comparisons test	NA	ns	NA	0.1387
	A	3	Δsml1 mtDarT 0hr = Yes, Δsml1 mtDarT 4hr = Yes	Repeated-measures One-way ANOVA, Tukey's multiple comparisons test	NA	ns	NA	0.3065
	A	3	Δsml1 mtDarT 4hr = Yes, Δsml1 mtDarT 8hr = Yes	Repeated-measures One-way ANOVA, Tukey's multiple comparisons test	NA	ns	NA	0.4902
	A	3	Wild type mtDarT 0hr = Yes, Δsml1 mtDarT 0hr = Yes	Repeated-measures One-way ANOVA, Tukey's multiple comparisons test	NA	ns	NA	0.9416
	A	3	Wild type mtDarT 8hr = Yes, Δsml1 mtDarT 8hr = Yes	Repeated-measures One-way ANOVA, Tukey's multiple comparisons test	NA	ns	NA	0.2056
